# Supplementary material for: Association of 42 SNPs with genetic risk for cervical cancer: an extensive meta-analysis
Source: BMC Med Genet. 2015 Apr 15;16:25. doi: 10.1186/s12881-015-0168-z (PMC4436168; doi:10.1186/s12881-015-0168-z)
Supplement: Additional file 1: Table S1. — The details of 42 SNPs selected for the meta-analysis. [file 12881_2015_168_MOESM1_ESM.xlsx]

## Sheet: Sheet1
No.	References	year	Gene	Full name	Chromosome	SNP	Population	Number of Case	Number of control
1	Djansugurova[1]	2013	CCND1	cyclin D1	11q13	rs603965	Kazakhstan	215	160
1	Jeon YT[2]	2005	CCND1	cyclin D1	11q13	rs603965	Korean	222	314
1	Ni J. [3]	2011	CCND1	cyclin D1	11q13	rs603965	Chinese	300	312
1	Satinder K. [4]	2008	CCND1	cyclin D1	11q13	rs603965	northern Indian	150	150
1	Thakur N. [5]	2009	CCND1	cyclin D1	11q13	rs603965	Indian	154	200
1	Warchoł T. [6]	2011	CCND1	cyclin D1	11q13	rs603965	Poland	129	288
2	Chatterjee K. [7]	2010	CCR2	chemokine (C-C motif) receptor 2	3p21.31	rs1799864	black African and mixed-ancestry	446	1378
2	Zheng B.[8]	2006	CCR2	chemokine (C-C motif) receptor 2	3p21.31	rs1799864	Northern Sweden	150	150
2	Ivansson EL. [9]	2007	CCR2	chemokine (C-C motif) receptor 2	3p21.31	rs1799864	Swedish	1294	286
3	Chen X. [10]	2011	CD28	CD28 molecule	2q33	rs3116496	Chinese	619	985
3	Pawlak E.[11]	2010	CD28	CD28 molecule	2q33	rs3116496	Polish population	132	223
3	Ivansson EL. [12]	2010	CD28	CD28 molecule	2q33	rs3116496	Swedish	1306	811
4	Pandey S. [13]	2010	COX-2	cyclooxygenase-2	1q25.2-q25.3	rs5275	Indian	200	200
4	Lee TS. et al.[14]	2007	COX-2	cyclooxygenase-2	1q25.2-q25.3	rs5275	Korean	175	153
5	Ivansson EL. [12]	2010	CTLA4	cytotoxic T-lymphocyte-associated protein 4	2q33	rs5742909	Swedish	1306	811
5	Jiang [15]	2011	CTLA4	cytotoxic T-lymphocyte-associated protein 4	2q33	rs5742909	China	100	100
5	Pawlak E. [11]	2010	CTLA4	cytotoxic T-lymphocyte-associated protein 4	2q33	rs5742909	Caucasian	140	216
5	Rahimifar S. [16]	2010	CTLA4	cytotoxic T-lymphocyte-associated protein 4	2q33	rs5742909	Irani	55	110
5	Su TH. [17]	2007	CTLA4	cytotoxic T-lymphocyte-associated protein 4	2q33	rs5742909	Taiwanese	144	378
6	Sugawara T. [18]	2003	CYP1A1	cytochrome P450, family 1, subfamily A, polypeptide 1	15q24.1	rs1048943	Japan	75	31
6	Joseph T.[19]	2006	CYP1A1	cytochrome P450, family 1, subfamily A, polypeptide 1	15q24.1	rs1048943	India	147	165
6	Gutman [20]	2009	CYP1A1	cytochrome P450, family 1, subfamily A, polypeptide 1	15q24.1	rs1048943	Caucasians	43	123
6	Taskiran [21]	2006	CYP1A1	cytochrome P450, family 1, subfamily A, polypeptide 1	15q24.1	rs1048943	Caucasians	85	263
6	Joseph [19]	2006	CYP1A1	cytochrome P450, family 1, subfamily A, polypeptide 1	15q24.1	rs1048943	Caucasians	147	165
6	Sugawara [18]	2003	CYP1A1	cytochrome P450, family 1, subfamily A, polypeptide 1	15q24.1	rs1048943	Asians	75	31
6	Mohammad Abbas[22]	2014	CYP1A1	cytochrome P450, family 1, subfamily A, polypeptide 1	15q24.1	rs1048943	India	200	208
6	Andrzej Roszak[23]	2014	CYP1A1	cytochrome P450, family 1, subfamily A, polypeptide 1	15q24.1	rs1048943	Poland	456	495
7	Juárez-Cedillo T[24]	2007	CYP1A1	cytochrome P450, family 1, subfamily A, polypeptide 1	15q24.1	rs4646903	Mecroio	155	155
7	Guy Gutman [20]	2009	CYP1A1	cytochrome P450, family 1, subfamily A, polypeptide 1	15q24.1	rs4646903	Israeli	43	123
7	Helmut von Keyserling [25]	2010	CYP1A1	cytochrome P450, family 1, subfamily A, polypeptide 1	15q24.1	rs4646903	Germany	405	337
7	Joseph T. [19]	2006	CYP1A1	cytochrome P450, family 1, subfamily A, polypeptide 1	15q24.1	rs4646903	India	147	165
7	Kim JW [26]	2000	CYP1A1	cytochrome P450, family 1, subfamily A, polypeptide 1	15q24.1	rs4646903	Korean	181	181
7	Koji Nishino[27]	2008	CYP1A1	cytochrome P450, family 1, subfamily A, polypeptide 1	15q24.1	rs4646903	Asians	124	117
7	Mohammad Abbas[26]	2014	CYP1A1	cytochrome P450, family 1, subfamily A, polypeptide 1	15q24.1	rs4646903	India	200	208
7	Sugawara T. et al[18]	2003	CYP1A1	cytochrome P450, family 1, subfamily A, polypeptide 1	15q24.1	rs4646903	Japan	75	31
8	Nishino K. et al.[27]	2008	CYP2E1	cytochrome P450, family 2, subfamily E, polypeptide 1	10q24.3	rs2031920	Japanese	124	117
8	Sierra-Torres CH. [28]	2003	CYP2E1	cytochrome P450, family 2, subfamily E, polypeptide 1	10q24.3	rs2031920	Texas	69	72
9	Chatterjee [29]	2009	Fas	Fas cell surface death receptor	10q24.1	rs1800682	African	103	99
9	Chatterjee[29]	2009	Fas	Fas cell surface death receptor	10q24.1	rs1800682	African	332	321
9	Kang S[30]	2008	Fas	Fas cell surface death receptor	10q24.1	rs1800682	Asians	154	160
9	Kordi Tamandani DM[31]	2008	Fas	Fas cell surface death receptor	10q24.1	rs1800682	Asians	200	100
9	Lai HC[32]	2003	Fas	Fas cell surface death receptor	10q24.1	rs1800682	Asians	176	176
9	Sun T.[33]	2005	FAS	Fas cell surface death receptor	10q24.1	rs1800682	China	314	628
9	Ueda M. [34]	2006	Fas	Fas cell surface death receptor	10q24.1	rs1800682	Japan	83	95
9	Zoodsma M.[35]	2005	Fas	Fas cell surface death receptor	10q24.1	rs1800682	Caucasian	667	606
9	Zucchi[36]	2009	Fas	Fas cell surface death receptor	10q24.1	rs1800682	Caucasian	91	176
10	Sun T. [33]	2005	FASL	Fas ligand	2q23	rs763110	China	314	628
10	Ivansson EL. [9]	2007	FasL	Fas ligand	1q23	rs763110	Swedish	1284	280
11	Settheetham-Ishida W[37]	2009	GSTM1	glutathione S-transferase mu 1	1p13.3	1/0	Thai	90	94
11	Agodi [38]	2010	GSTM1	glutathione S-transferase mu 1	1p13.3	1/0	Italy	27	162
11	Chen [39]	1999	GSTM1	glutathione S-transferase mu 1	1p13.3	1/0	Amenrican	190	206
11	Djansugurova[1]	2013	GSTM1	glutathione S-transferase mu 1	1p13.3	1/0	Kazakhstan	217	160
11	Goodman MT[40]	2001	GSTM1	glutathione S-transferase mu 1	1p13.3	1/0	Caucasian	131	180
11	Jin W. Kim[26]	2000	GSTM1	glutathione S-transferase mu 1	1p13.3	1/0	Asians	181	181
11	Joseph T[19]	2006	GSTM1	glutathione S-transferase mu 1	1p13.3	1/0	India	147	165
11	Lee SA[41]	2004	GSTM1	glutathione S-transferase mu 1	1p13.3	1/0	Korean	81	86
11	Nishino K. [27]	2008	GSTM1	glutathione S-transferase mu 1	1p13.3	1/0	Japanese	124	125
11	Niwa Y.[42]	2005	GSTM1	glutathione S-transferase mu 1	1p13.3	1/0	Japanese	131	320
11	Palma S.[43]	2010	GSTM1	glutathione S-transferase mu 1	1p13.3	1/0	Italian	25	81
11	Sierra-Torres CH[28]	2003	GSTM1	glutathione S-transferase mu 1	1p13.3	1/0	Texas	69	72
11	Sharma A. [44]	2004	GSTM1	glutathione S-transferase mu 1	1p13.3	1/0	Indian	142	96
11	Singh H. [45]	2008	GSTM1	glutathione S-transferase mu 1	1p13.3	1/0	Indian	150	168
11	Sobti RC.[46]	2006	GSTM1	glutathione S-transferase mu 1	1p13.3	1/0	India	103	103
11	Ueda M.[47]	2010	GSTM1	glutathione S-transferase mu 1	1p13.3	1/0	Japanese	83	158
12	Jee SH. [48]	2002	GSTP1	glutathione S-transferase pi 1	11q13	ile/val	Korean	342	707
12	Sobti RC.[46]	2006	GSTP1	glutathione S-transferase pi 1	11q13	ile/val	India	103	103
13	de Carvalho CR[49]	2008	GSTT1	glutathione S-transferase theta 1	22q11.23	1/0	Brazilian	43	86
13	Agodi [38]	2010	GSTT1	glutathione S-transferase theta 1	22q11.23	1/0	Italy	27	162
13	Djansugurova[1]	2013	GSTT1	glutathione S-transferase theta 1	22q11.23	1/0	Kazakhstan	217	160
13	Goodman MT. [40]	2001	GSTT1	glutathione S-transferase theta 1	22q11.23	1/0	Caucasian	131	180
13	Jin W. Kim [26]	2000	GSTT1	glutathione S-transferase theta 1	22q11.23	1/0	Asians	181	181
13	Joseph T. [19]	2006	GSTT1	glutathione S-transferase theta 1	22q11.23	1/0	India	147	165
13	Lee SA. [41]	2004	GSTT1	glutathione S-transferase theta 1	22q11.23	1/0	Korean	81	86
13	Nishino K. [27]	2008	GSTT1	glutathione S-transferase theta 1	22q11.23	1/0	Japanese	124	125
13	Niwa Y.[42]	2005	GSTT1	glutathione S-transferase theta 1	22q11.23	1/0	Japanese	131	320
13	Palma S. [43]	2010	GSTT1	glutathione S-transferase theta 1	22q11.23	1/0	Italian	25	81
13	Settheetham-Ishida W[37]	2009	GSTT1	glutathione S-transferase theta 1	22q11.23	1/0	Thai	90	94
13	Sharma A. [44]	2004	GSTT1	glutathione S-transferase theta 1	22q11.23	1/0	Indian	142	96
13	Singh H. [45]	2008	GSTT1	glutathione S-transferase theta 1	22q11.23	1/0	Indian	150	168
13	Sobti RC. [46]	2006	GSTT1	glutathione S-transferase theta 1	22q11.23	1/0	India	103	103
13	Ueda M.[47]	2010	GSTT1	glutathione S-transferase theta 1	22q11.23	1/0	Japanese	83	158
14	Kim YH.[50]	2011	HIF1A	hypoxia inducible factor 1, alpha subunit	14q23.2	rs11549465	Chinese	199	214
14	Konac E. [51]	2007	HIF1A	hypoxia inducible factor 1, alpha subunit	14q23.2	rs11549465	Turkey	32	107
15	Pawlak E.[11]	2010	ICOS	inducible T-cell co-stimulator	2q33	rs4404254	Polish population	132	223
15	Ivansson EL. [12]	2010	ICOS	inducible T-cell co-stimulator	2q33	rs4404254	Swedish	1306	811
16	Shekari M[52]	2011	IL-10	interleukin 10	1q31-q32	rs1800872	Asian	200	200
16	Mohanmad S.[52]	2012	IL-10	interleukin 10	1q31-q32	rs1800872	north Indian	200	200
16	Ivansson EL. [9]	2007	IL-10	interleukin 10	1q31-q32	rs1800872	Swedish	1285	288
16	Roh JW. [53]	2002	IL-10	interleukin 10	1q31-q32	rs1800872	Korean	144	179
16	Zoodsma M. [35]	2005	IL-10	interleukin 10	1q31-q32	rs1800872	Netherlands	667	606
17	Govan VA[54]	2003	IL-10	interleukin 10	1q31-q32	rs1800896	African	197	182
17	Fernandes AP[55]	2008	IL-10	interleukin 10	1q31-q32	rs1800896	Latino	42	87
17	Matsumoto K1[56]	2010	IL-10	interleukin 10	1q31-q32	rs1800896	Asian	104	173
17	Wang Q[57]	2011	IL-10	interleukin 10	1q31-q32	rs1800896	Asian	186	200
17	Barbisan G[58]	2012	IL-10	interleukin 10	1q31-q32	rs1800896	Latino	122	176
17	Stanczuk GA[59]	2001	IL-10	interleukin 10	1q31-q32	rs1800896	African	77	69
17	Zoodsma M. [35]	2005	IL-10	interleukin 10	1q31-q32	rs1800896	Netherlands	667	606
17	Roh JW. [53]	2002	IL-10	interleukin 10	1q31-q32	rs1800896	Korean	144	179
18	Singh H. [60]	2009	IL-10	interleukin 10	1q31-q32	rs3021097	Indian	150	162
18	Roh JW. [53]	2002	IL-10	interleukin 10	1q31-q32	rs3021097	Korean	144	179
19	Gangwar R.[61]	2009	IFN-γ	Interferon gamma	12q14	rs62559044	Indian	200	230
19	Kordi[62]	2008	IFN-γ	Interferon gamma	12q14	rs62559044	northern Indian	200	200
19	Fernandes AP[55]	2008	IFN-γ	Interferon gamma	12q14	rs62559044	Brazilian	42	87
19	Wang Q. [61]	2011	IFN-γ	Interferon gamma	12q14	rs62559044	North Indian	186	200
20	Roszak A[63]	2012	IL-12A	interleukin 12A	3q25	rs568408	Polish population	405	450
20	Chen X. [64]	2009	IL-12A	interleukin 12A	3q25	rs568408	Chinese	404	404
21	Roszak A[63]	2012	IL-12B	interleukin 12B	5q31	rs3212227	Polish population	405	450
21	Chen X. [64]	2009	IL-12B	interleukin 12B	5q31	rs3212227	Chinese	404	404
22	Al-Tahhan MA. [65]	2011	IL-1β	interleukin 1, beta	2q13-21	rs16944	Egyptian	100	50
22	Qian N.[66]	2010	IL-1β	interleukin 1, beta	2q13-21	rs16944	Chinese	404	404
22	Singh H. [67]	2008	IL-1β	interleukin 1, beta	2q13-21	rs16944	northern Indian	150	162
22	Kang S. [68]	2007	IL-1β	interleukin 1, beta	2q13-21	rs16944	Korean	182	364
23	Calhoun ES. [69]	2002	IL-4R	interleukin 4 receptor	16p12.1-p11.2	rs1801275	US & other countries	127	108
23	Ivansson EL. [9]	2007	IL-4R	interleukin 4 receptor	16p12.1-p11.2	rs1801275	Swedish	1294	286
24	Gangwar R.[70]	2009	IL-6	interleukin 6	7p21–24	rs1800795	Indian	160	200
24	Nogueira de Souza NC. [71]	2006	IL-6	interleukin 6	7p21–24	rs1800795	Brazilian	56	253
25	Meissner Rde V.[72]	2007	MDM2	MDM2 proto-oncogene, E3 ubiquitin protein ligase	12q14.3-q15	rs2279744	Afaican-mixed	46	48
25	Meissner Rde V. [72]	2007	MDM2	MDM2 proto-oncogene, E3 ubiquitin protein ligase	12q14.3-q15	rs2279744	European	26	52
25	Singhal P.[73]	2012	MDM2	MDM2 proto-oncogene, E3 ubiquitin protein ligase	12q14.3-q15	rs2279744	Indian	182	182
26	Kang [74]	2005	MTHFR	methylenetetrahydrofolate reductase (NAD(P)H)	1p36.3	rs1801133	Korea	79	74
26	Kohaar I.[75]	2010	MTHFR	methylenetetrahydrofolate reductase (NAD(P)H)	1p36.3	rs1801133	Indian	164	231
26	Lambropoulos AF[76]	2003	MTHFR	methylenetetrahydrofolate reductase (NAD(P)H)	1p36.3	rs1801133	Greece	21	91
26	Mostowska A.[77]	2011	MTHFR	methylenetetrahydrofolate reductase (NAD(P)H)	1p36.3	rs1801133	Poland	124	168
26	Shekari M. [78]	2008	MTHFR	methylenetetrahydrofolate reductase (NAD(P)H)	1p36.3	rs1801133	northern Indian	200	200
26	Sull JW. [79]	2004	MTHFR	methylenetetrahydrofolate reductase (NAD(P)H)	1p36.3	rs1801133	Korean	246	454
26	Tong SY. [80]	2011	MTHFR	methylenetetrahydrofolate reductase (NAD(P)H)	1p36.3	rs1801133	Korea	155	440
26	Zoodsma M.[81]	2005	MTHFR	methylenetetrahydrofolate reductase (NAD(P)H)	1p36.3	rs1801133	Netherlands	636	592
27	Tong SY. [80]	2011	MTHFR	methylenetetrahydrofolate reductase (NAD(P)H)	1p36.3	rs1801131	Korea	155	440
27	Kohaar I. [75]	2010	MTHFR	methylenetetrahydrofolate reductase (NAD(P)H)	1p36.3	rs1801131	Indian	164	231
27	Tong SY. [82]	2010	MTHFR	methylenetetrahydrofolate reductase (NAD(P)H)	1p36.3	rs1801131	Korean	155	440
28	Mostowska A.[77]	2011	MTR	5-methyltetrahydrofolate-homocysteine methyltransferase	1q43	rs1805087	Poland	124	168
28	Shekari M.[78]	2008	MTR	5-methyltetrahydrofolate-homocysteine methyltransferase	1q43	rs1805087	northern Indian	200	200
29	Niwa Y.[83]	2005	OGG1	8-oxoguanine DNA glycosylase	3p26.2	rs1052134	Japanese	131	320
29	De Ruyck K. [84]	2005	OGG1	8-oxoguanine DNA glycosylase	3p26.2	rs1052134	Belgium	62	150
30	Lee JE.[85]	2004	p21	cyclin-dependent kinase inhibitor 1A (CDKNIA, Cip1)	6p21.2	rsl801270	Korean	185	345
30	Lee SA.[41]	2004	p21	cyclin-dependent kinase inhibitor 1A (CDKNIA, Cip1)	6p21.2	rsl801270	Korean	81	86
30	Bhattacharya P. [86]	2005	p21	cyclin-dependent kinase inhibitor 1A (CDKNIA, Cip1)	6p21.2	rsl801270	Indian	120	205
30	Roh JW. [87]	2010	p21	cyclin-dependent kinase inhibitor 1A (CDKNIA, Cip1)	6p21.2	rsl801270	Korean	53	286
30	Roh J. [88]	2001	p21	cyclin-dependent kinase inhibitor 1A (CDKNIA, Cip1)	6p21.2	rsl801270	Korean	67	98
30	Roh J. [88]	2001	p21	cyclin-dependent kinase inhibitor 1A (CDKNIA, Cip1)	6p21.2	rsl801270	Korean	44	98
30	Jiang P. [89]	2010	p21	cyclin-dependent kinase inhibitor 1A (CDKNIA, Cip1)	6p21.2	rsl801270	Chinese	104	160
30	Tian Q.[90]	2009	p21	cyclin-dependent kinase inhibitor 1A (CDKNIA, Cip1)	6p21.2	rsl801270	Chinese	298	353
30	Wang N.[91]	2012	p21	cyclin-dependent kinase inhibitor 1A (CDKNIA, Cip1)	6p21.2	rs1801270	Chinese	393	434
31	Alsbith[15]	2013	p53	tumor protein p53	17p13.1	rs1042522	Asian	100	100
31	Andersson S.[92]	2001	p53	tumor protein p53	17p13.1	rs1042522	Swedish	111	188
31	Arbel-Alon .[93]	2002	p53	tumor protein p53	17p13.1	rs1042522	Israeli Jewish	23	162
31	Bhattacharya .[86]	2005	p53	tumor protein p53	17p13.1	rs1042522	Indian	120	205
31	Bhattacharya P.[94]	2007	p53	tumor protein p53	17p13.1	rs1042522	India	84	172
31	Calhoun ES. [69]	2002	p53	tumor protein p53	17p13.1	rs1042522	US & other countries	127	108
31	Cenci M.[95]	2003	p53	tumor protein p53	17p13.1	rs1042522	italy	30	50
31	Djansugurova,[1]	2013	p53	tumor protein p53	17p13.1	rs1042522	Kazakhstan	217	160
31	Dybikowska A.[96]	2000	p53	tumor protein p53	17p13.1	rs1042522	Poland	44	52
31	El khair MM. [97]	2010	p53	tumor protein p53	17p13.1	rs1042522	Moroccan	113	100
31	Ferreira da Silva[98]	2010	p53	tumor protein p53	17p13.1	rs1042522	Brazilian	176	128
31	Govan VA.[99]	2007	p53	tumor protein p53	17p13.1	rs1042522	South Africa	111	143
31	Gudleviciene Z[100]	2006	p53	tumor protein p53	17p13.1	rs1042522	Vilnius	141	97
31	Gustafsson AC[101]	2001	p53	tumor protein p53	17p13.1	rs1042522	Swedish	59	36
31	Huda A [102]	2012	p53	tumor protein p53	17p13.1	rs1042522	Sudan	78	36
31	Humbey O.[103]	2002	p53	tumor protein p53	17p13.1	rs1042522	France	88	50
31	Jiang P. [104]	2010	p53	tumor protein p53	17p13.1	rs1042522	Chinese	105	140
31	Katiyar S. [105]	2003	p53	tumor protein p53	17p13.1	rs1042522	Indian	163	74
31	Kim JW. [105]	2001	p53	tumor protein p53	17p13.1	rs1042522	Korea	100	100
31	Klug SJ.[107]	2001	p53	tumor protein p53	17p13.1	rs1042522	Germany.	119	127
31	Koushik A. [108]	2005	p53	tumor protein p53	17p13.1	rs1042522	Canada	357	760
31	Lee JE. [85]	2004	p53	tumor protein p53	17p13.1	rs1042522	Korean	185	345
31	Lee SA.[41]	2004	p53	tumor protein p53	17p13.1	rs1042522	Korean	81	86
31	Min-min H. [109]	2006	p53	tumor protein p53	17p13.1	rs1042522	Chinese	81	60
31	Min-min2 H.[109]	2006	p53	tumor protein p53	17p13.1	rs1042522	Chinese	18	60
31	Mitra S. [110]	2005	P53	tumor protein p53	17p13.1	rs1042522	India	61	94
31	Niwa Y. [111]	2004	p53	tumor protein p53	17p13.1	rs1042522	Japanese	112	442
31	Pegoraro R. [112]	2000	p53	tumor protein p53	17p13.1	rs1042522	South Africa	121	251
31	Pegoraro RJ[113]	2002	p53	tumor protein p53	17p13.2	rs1042522	South African	281	340
31	Pillai MR. [114]	2002	p53	tumor protein p53	17p13.1	rs1042522	South India	232	189
31	Roh JW. [87]	2010	p53	tumor protein p53	17p13.1	rs1042522	Korean	53	286
31	Santos AM.[115]	2005	P53	tumor protein p53	17p13.1	rs1042522	Portugal	240	145
31	Santos AM.[116]	2006	p53	tumor protein p53	17p13.1	rs1042522	Portugal	371	188
31	Saranath D. [117]	2002	p53	tumor protein p53	17p13.1	rs1042522	India	134	131
31	Settheetham[118]	2004	p53	tumor protein p53	17p13.1	rs1042522	Thailand	90	100
31	Settheetham[119]	2005	p53	tumor protein p53	17p13.1	rs1042522	Thailand	90	100
31	Settheetham[120]	2006	p53	tumor protein p53	17p13.1	rs1042522	Thailand	103	105
31	Singhal P.[73]	2012	p53	tumor protein p53	17p13.1	rs1042522	Indian	182	182
31	Tanara G.[121]	2003	p53	tumor protein p53	17p13.1	rs1042522	Italy	40	20
31	Ueda M. [47]	2010	p53	tumor protein p53	17p13.1	rs1042522	Japanese	83	158
31	Ye F.[122]	2010	p53	tumor protein p53	17p13.1	rs1042522	Chinese	500	800
31	Zheng XZ. [123]	2008	P53	tumor protein p53	17p13.1	rs1042522	Uigur	152	110
31	Zheng XZ2. [123]	2008	P53	tumor protein p53	17p13.1	rs1042522	Han	120	122
31	Zhou X. [124]	2009	p53	tumor protein p53	17p13.1	rs1042522	Chinese	404	404
32	Niwa Y.[111]	2004	p73	tumor protein p73	1p36.3	rs2273953	Japanese	112	442
32	Craveiro R. [125]	2012	p73	tumor protein p73	1p36.3	rs2273953	Southwestern European population	141	176
33	Zhou X.[126]	2010	pri-miR-218	microRNA 218-2	4p15	rs11134527	Chinese	685	713
33	Shi TY .[127]	2013	pri-miR-218	microRNA 218-2	4p15	rs11134527	Eastern Chinese	1565	1391
34	Lai ZZ [128]	2013	TLR9	toll-like receptor 9	3p21.3	rs352140	Chinese	120	100
34	Pandey S. [129]	2011	TLR9	toll-like receptor 9	3p21.3	rs352140	North Indian	200	200
34	Roszak A.[130]	2012	TLR9	toll-like receptor 9	3p21.3	rs352140	North Indian population	426	460
35	Chen XJ.[131]	2012	TLR9	toll-like receptor 9	3p21.3	rs187084	Chinese	694	715
35	Lai ZZ [128]	2013	TLR9	toll-like receptor 9	3p21.3	rs187084	Chinese	120	100
35	Roszak A.[130]	2012	TLR9	toll-like receptor 9	3p21.3	rs187084	North Indian population	426	460
36	Duarte I. [132]	2005	TNFα	tumor necrosis factor alpha	6p21.3	rs1800629	Portugal	195	244
36	Singh H. [111]	2009	TNFα	tumor necrosis factor alpha	6p21.3	rs1800629	Indian	150	162
36	Wang N.[133]	2012	TNFα	tumor necrosis factor alpha	6p21.3	rs1800629	Chinese	570	636
36	Calhoun ES. [69]	2002	TNFα	tumor necrosis factor alpha	6p21.3	rs1800629	US & other countries	127	108
36	Kohaar I.[134]	2007	TNFα	tumor necrosis factor alpha	6p21.3	rs1800629	Indian	120	165
36	Barbisan G.[58]	2012	TNFα	tumor necrosis factor alpha	6p21.3	rs1800629	Argentina	244	352
36	Govan VA . [135]	2006	TNFα	tumor necrosis factor alpha	6p21.3	rs1800629	mixed race	83	59
36	Govan VA 2.[135]	2006	TNFα	tumor necrosis factor alpha	6p21.3	rs1800629	black South Africa	161	169
36	Ivansson E.L. [12]	2010	TNFα	tumor necrosis factor alpha	6p21.3	rs1800629	White	1263	804
36	Jang W.H. [136]	2001	TNFα	tumor necrosis factor alpha	6p21.3	rs1800629	Asian	51	92
36	Stanczuk GA[137]	2003	TNFα	tumor necrosis factor alpha	6p21.3	rs1800629	indigenous black Zimbabweans	103	101
36	Wang Q. [57]	2011	TNFα	tumor necrosis factor alpha	6p21.3	rs1800629	Chinese	186	200
36	Deshpande A[138]	2005	TNFα	tumor necrosis factor alpha	6p21.3	rs1800629	Caucasian	341	446
36	Gostout BS [139]	2003	TNFα	tumor necrosis factor alpha	6p21.3	rs1800629	Caucasian	127	175
36	Wang SS[140]	2009	TNFα	tumor necrosis factor alpha	6p21.3	rs1800629	Caucasian	471	844
37	Calhoun ES. [69]	2002	TNFα	tumor necrosis factor alpha	6p21.3	rs 361525	US & other countries	127	108
37	Kohaar I. [134]	2007	TNFα	tumor necrosis factor alpha	6p21.3	rs 361525	Indian	120	165
37	Barbisan G.[58]	2012	TNFα	tumor necrosis factor alpha	6p21.3	rs 361525	Argentina	244	352
37	Deshpande A [138]	2005	TNFα	tumor necrosis factor alpha	6p21.3	rs 361525	Caucasian	341	446
37	Gostout BS [139]	2003	TNFα	tumor necrosis factor alpha	6p21.3	rs 361525	Caucasian	127	175
37	Ivansson EL[12]	2008	TNFα	tumor necrosis factor alpha	6p21.3	rs 361525	Mixed	1306	841
37	Jang WH [136]	2001	TNFα	tumor necrosis factor alpha	6p21.3	rs 361525	Asian	51	92
37	Meta.Wang SS [140]	2009	TNFα	tumor necrosis factor alpha	6p21.3	rs 361525	Caucasian	471	844
38	Kim YH.[141]	2010	VEGF	vascular endothelial growth factor A	6p21.1	rs3025039	Korean	199	215
38	Konac E. [142]	2007	VEGF	vascular endothelial growth factor A	6p21.1	rs3025039	Turkey	32	106
39	Konac E. [142]	2007	VEGF	vascular endothelial growth factor A	6p21.1	rs833061	Turkey	32	106
39	Kim YH. [141]	2010	VEGF	vascular endothelial growth factor A	6p21.1	rs833061	Korean	199	215
40	Alsbith [15]	2013	XRCC1	X-ray repair complementing defective repair in Chinese hamster cells 1	19q13.2	Codon 399	Asian	100	100
40	Barbisan G.[143]	2011	XRCC1	X-ray repair complementing defective repair in Chinese hamster cells 1	19q13.2	Codon 399	Argentina	103	114
40	Cheng XD. [144]	2009	XRCC1	X-ray repair complementing defective repair in Chinese hamster cells 1	19q13.2	Codon 399	Chinese	10	60
40	De Ruyck K.[84]	2005	XRCC1	X-ray repair complementing defective repair in Chinese hamster cells 1	19q13.2	Codon 399	Belgium	62	150
40	Djansugurova[1]	2013	XRCC1	X-ray repair complementing defective repair in Chinese hamster cells 1	19q13.2	Codon 399	Kazakhstan	217	160
40	Farkasova T.[145]	2008	XRCC1	X-ray repair complementing defective repair in Chinese hamster cells 1	19q13.2	Codon 399	Slovak	18	30
40	Huang J.[146]	2007	XRCC1	X-ray repair complementing defective repair in Chinese hamster cells 1	19q13.2	Codon 399	Chinese	539	800
40	Niwa[83]	2005	XRCC1	X-ray repair complementing defective repair in Chinese hamster cells 1	19q13.2	Codon 399	Asian	320	131
40	Roszak[147]	2011	XRCC1	X-ray repair complementing defective repair in Chinese hamster cells 1	19q13.2	Codon 399	Poland	189	308
40	Settheetham[148]	2011	XRCC1	X-ray repair complementing defective repair in Chinese hamster cells 1	19q13.2	Codon 399	Asian	111	118
40	Wu [149]	2003	XRCC1	X-ray repair complementing defective repair in Chinese hamster cells 1	19q13.2	Codon 399	Asian	100	196
40	Wu MT.[150]	2004	XRCC1	X-ray repair complementing defective repair in Chinese hamster cells 1	19q13.2	Codon 399	Taiwanese	100	196
41	Barbisan G[143]	2011	XRCC1	X-ray repair complementing defective repair in Chinese hamster cells 1	19q13.2	Codon 194	Argentina	103	114
41	Cheng XD. [144]	2009	XRCC1	X-ray repair complementing defective repair in Chinese hamster cells 1	19q13.2	Codon 194	Chinese	10	60
41	De Ruyck K. [84]	2005	XRCC1	X-ray repair complementing defective repair in Chinese hamster cells 1	19q13.2	Codon 194	Belgium	62	150
41	Djansugurova[1]	2013	XRCC1	X-ray repair complementing defective repair in Chinese hamster cells 1	19q13.2	Codon 194	Kazakhstan	217	160
41	Farkasova T.[145]	2008	XRCC1	X-ray repair complementing defective repair in Chinese hamster cells 1	19q13.2	Codon 194	Slovak	17	30
41	Huang J. [146]	2007	XRCC1	X-ray repair complementing defective repair in Chinese hamster cells 1	19q13.2	Codon 194	Chinese	539	800
41	Kim K. [151]	2008	XRCC1	X-ray repair complementing defective repair in Chinese hamster cells 1	19q13.2	Codon 194	Korean	14	52
41	Settheetham-Ishida[148]	2011	XRCC1	X-ray repair complementing defective repair in Chinese hamster cells 1	19q13.2	Codon 194	Asian	111	118
41	Wu MT[150]	2004	XRCC1	X-ray repair complementing defective repair in Chinese hamster cells 1	19q13.2	Codon 194	Taiwanese	100	196
42	Alsbith[15]	2013	XRCC3	X-ray repair complementing defective repair in Chinese hamster cells 3	14q32.3	rs861539	Saudi Arabia	100	100
42	De Ruyck K.[84]	2005	XRCC3	X-ray repair complementing defective repair in Chinese hamster cells 3	14q32.3	rs861539	Belgium	62	150
42	Djansugurova[1]	2013	XRCC3	X-ray repair complementing defective repair in Chinese hamster cells 3	14q32.3	rs861539	Kazakhstan	217	160
42	He X.[152]	2008	XRCC3	X-ray repair complementing defective repair in Chinese hamster cells 3	14q32.3	rs861539	China	200	200
42	Settheetham-Ishida[148]	2011	XRCC3	X-ray repair complementing defective repair in Chinese hamster cells 3	14q32.3	rs861539	Asian	111	118
